# Supplementary material for: Transcriptome assembly and differential gene expression of the invasive avian malaria parasite Plasmodium relictum in Hawaiʻi
Source: Ecol Evol. 2021 Mar 27;11(9):4935–44. doi: 10.1002/ece3.7401 (PMC8093664; doi:10.1002/ece3.7401)
Supplement: Supplementary file 2 — Table S1‐S4 [file ECE3-11-4935-s001.xlsx]

## Sheet: Table_S1
# Table S1. Metadata of samples
SampleID	BirdID	Day post- inoculation	Host Outcome	Inoculation Method	Infection Stage	Parasitemia Category (relative)	Mapping %: Total reads vs DONANA05	Mapping %: Total reads vs GRW4	Parasitemia (SQ values)	Gametocytes (%)
x48	B25	10	Survivor	Mosquito	Peak	Intermediate	0.0278	0.0459	41201.1	2.26
x49	G31	15	Survivor	Mosquito	Intermediate	Low	0.0535	0.085	30100.2	14.63
x122	G31	20	Survivor	Mosquito	Peak	Intermediate	0.0101	0.0146	40335.3	1.32
x58	G32	20	Survivor	Mosquito	Peak	Low	0.0144	0.023	32440.2	0
x111	G36	35	Fatality	Blood	Peak	Low	0.0186	0.023	32399.9	0
x37	G37	10	Survivor	Blood	Peak	Low	0.0029	0.0048	1666.4	5
x21	G38	10	Fatality	Blood	Intermediate	Low	0.0178	0.025	17406.1	NA
x52	G38	20	Fatality	Blood	Peak	High	0.0309	0.0476	109003	2.27
x73	G39	15	Fatality	Blood	Intermediate	Low	0.0067	0.0093	212.34	NA
x116	G39	20	Fatality	Blood	Peak	High	0.0469	0.065	107027	0
x39	G40	10	Survivor	Blood	Peak	Low	0.0746	0.1226	22506.1	NA
x22	R71	10	Survivor	Mosquito	Intermediate	Intermediate	0.0468	0.0664	50660	6.29
x50	R71	15	Survivor	Mosquito	Peak	Low	0.0136	0.022	28009.9	2.59
x41	R72	10	Survivor	Mosquito	Peak	Intermediate	0.034	0.0534	55049.8	3.67
x43	R74	10	Fatality	Mosquito	Intermediate	High	0.0597	0.0978	127443	3.2
x60	R74	20	Fatality	Mosquito	Peak	Intermediate	0.0176	0.0291	61646.7	2.68
x44	R75	10	Fatality	Mosquito	Intermediate	Intermediate	0.0184	0.0306	51048.1	0.5
x51	R75	15	Fatality	Mosquito	Peak	Intermediate	0.0327	0.052	47105.2	0
x23	R76	10	Survivor	Mosquito	Intermediate	Intermediate	0.0119	0.0174	49593.1	6.19
x61	R76	20	Survivor	Mosquito	Peak	High	0.0398	0.0603	72037.7	0

## Sheet: Table_S2
# Table S2. STAR alignment settings
Parameter	Setting
outFilterMismatchNoverReadLmax	0.2
outFilterMismatchNmax	20
outFilterMatchNminOverLread	0.5
outFilterScoreMinOverLread	0.5
outFilterMultimapNmax	100
outFilterType	BySJout
alignIntronMax	4000
alignMatesGapMax	4000
alignSJDBoverhangMin	3
alignSJoverhangMin	15
alignEndsType	Local
seedSearchStartLmax	50
winAnchorMultimapNmax	50
twopassMode	Basic
twopass1readsN	-1

## Sheet: Table_S3
# Table S3. Top ten most highly expressed Plasmodium relictum GRW4 transcripts
TranscriptID	baseMean	log2FoldChange	lfcSE	stat	pvalue	padj	mean_inter	mean_peak	sgs1_match	description
TRINITY_GG_4033_c26_g2_i1	1854.24	0.121491	0.252492	0.481166	0.630399	0.999583	1830.81	1866.38	PRELSG_0018300	elongation factor 1-alpha, putative
TRINITY_GG_583_c6_g2_i1	1407.31	-0.200444	0.340997	-0.587818	0.556655	0.999583	1583.24	1318.35	PRELSG_0505100	heat shock protein 70, putative
TRINITY_GG_1443_c9_g1_i1	1098.53	0.723904	0.377449	1.91789	0.0551253	0.999583	633.214	1352.18	PRELSG_0902200	histone H4, putative
TRINITY_GG_583_c6_g1_i1	987.778	-0.15662	0.309663	-0.505774	0.613015	0.999583	1236.76	858.406	PRELSG_0505100	heat shock protein 70, putative
TRINITY_GG_872_c6_g1_i1	961.261	0.165305	0.283153	0.583801	0.559354	0.999583	985.594	948.29	PRELSG_0700900	alpha tubulin 1, putative
TRINITY_GG_1298_c7_g1_i1	872.901	0.268002	0.249859	1.07261	0.283444	0.999583	740.459	947.059	PRELSG_0817200	histone H2A.Z, putative
TRINITY_GG_3597_c7_g1_i1	834.765	0.352726	0.277466	1.27124	0.203643	0.999583	739.596	886.838	PRELSG_1445600	gamete antigen 27/25, putative
TRINITY_GG_2568_c11_g1_i2	739.414	-0.118232	0.291278	-0.405906	0.684812	0.999583	886.933	661.472	PRELSG_1229900	elongation factor 2, putative
TRINITY_GG_3697_c15_g1_i1	720.98	0.415137	0.310481	1.33708	0.181198	0.999583	461.133	861.613	PRELSG_1458700	translation initiation factor SUI1, putative
TRINITY_GG_4033_c26_g1_i2	715.233	0.108481	0.229943	0.471775	0.637088	0.999583	752.69	697.574	PRELSG_0018300	elongation factor 1-alpha, putative

## Sheet: Table_S4
# Table S4. Significantly differentially expressed Plasmodium relictum GRW4 transcripts across host individuals
TranscriptID	baseMean	log2FoldChange	lfcSE	stat	pvalue	padj	mean_G31	mean_G38	mean_G39	mean_R71	mean_R74	mean_R75	mean_R76	sgs1_match	description
TRINITY_GG_3978_c2_g1_i1	23.2978	0.0984062	1.19509	131.893	5.13e-26	4.67e-23	3.21447	123.072	24.3133	5.13514	2.17946	2.88613	3.08762	PRELSG_0014900	gamete antigen 27/25
TRINITY_GG_4617_c0_g1_i1	102.216	0.48179	0.638568	66.3677	2.27e-12	1.03e-09	87.5234	0.708906	151.783	127.418	63.286	163.379	125.615	PRELSG_0005300	fam-e protein
TRINITY_GG_3827_c2_g1_i1	11.8539	1.85843	0.924042	57.0632	1.77e-10	5.37e-08	3.03299	0	2.26034	7.62802	19.1948	38.0443	12.2753	PRELSG_0016700	fam-h protein
TRINITY_GG_4525_c0_g1_i4	45.6315	0.798186	0.516852	51.7379	2.11e-09	4.78e-07	36.0977	2.59932	64.3081	34.0061	62.1533	61.9415	63.872	PRELSG_0030100	fam-e protein
TRINITY_GG_4345_c1_g1_i1	20.2978	-0.989955	0.707667	49.7503	5.28e-09	9.59e-07	34.9107	0.236302	17.9418	13.072	14.5098	44.853	17.2239	PRELSG_0025500	fam-h protein
TRINITY_GG_3840_c1_g2_i2	112.636	2.63245	0.723702	38.3465	9.61e-07	0.000145603	46.7745	25.9814	53.2882	38.5983	145.852	64.3947	410.54	PRELSG_0013150	hypothetical protein
TRINITY_GG_3784_c1_g1_i2	161.163	1.13902	0.62504	35.8719	2.92e-06	0.000379089	112.979	21.3636	162.364	87.6163	301.431	149.178	292.708	PRELSG_0000100	hypothetical protein
TRINITY_GG_3332_c0_g1_i1	31.2196	-0.33984	0.842338	31.083	2.44e-05	0.00277713	34.7384	22.7459	87.7305	31.9068	4.20449	8.31949	34.0721	PRELSG_1408600	conserved Plasmodium protein unknown function
TRINITY_GG_3856_c0_g1_i2	28.4737	0.627173	0.602402	30.5191	3.13e-05	0.00305175	18.465	7.9023	9.30996	59.3931	29.1611	43.8776	31.4685	PRELSG_0002250	Plasmodium exported protein unknown function
TRINITY_GG_4498_c0_g1_i1	21.6074	-0.719461	0.772857	30.36	3.36e-05	0.00305175	32.8347	0.472604	31.5464	25.7281	21.6145	18.2509	23.0985	PRELSG_0029500	hypothetical protein
TRINITY_GG_4618_c2_g1_i1	13.9962	-1.88904	0.998378	29.1617	5.67e-05	0.00468526	21.4587	0.236302	19.298	24.3011	7.70108	20.5476	5.6912		retrotransposon
TRINITY_GG_4323_c1_g1_i4	70.2833	0.184544	0.619721	27.9397	9.65e-05	0.0073063	59.422	11.2026	42.9332	101.847	114.049	86.3869	79.5265	PRELSG_0025400	Plasmodium exported protein unknown function
TRINITY_GG_3211_c2_g2_i2	386.664	1.33637	0.499549	27.47	0.000118203	0.00826508	228.821	377.391	144.324	310.754	720.012	266.228	651.408	PRELSG_1342600	40S ribosomal protein S8e
TRINITY_GG_3840_c1_g2_i1	44.213	1.72964	0.952171	26.5116	0.000178714	0.0108581	11.4708	157.53	23.6352	11.9961	37.8445	11.4809	52.6069	PRELSG_0013150	hypothetical protein
TRINITY_GG_1383_c7_g1_i2	308.351	0.451686	0.390593	26.5056	0.000179176	0.0108581	228.352	254.209	151.134	241.86	502.984	419.16	357.139	PRELSG_0828500	60S ribosomal protein L7
TRINITY_GG_2004_c6_g1_i1	243.326	0.450479	0.759222	26.0756	0.000215539	0.0122453	140.983	125.553	46.6907	149.612	463.367	375.356	387.183	PRELSG_1105700	DNA-directed RNA polymerases I II and III subunit RPABC1
TRINITY_GG_2824_c7_g1_i1	19.7659	-0.076661	0.665085	25.582	0.000266303	0.0142394	22.3394	17.9432	4.52068	2.30111	26.9215	39.8304	23.0655	PRELSG_1264600	trafficking protein particle complex subunit 2
TRINITY_GG_3136_c3_g1_i1	137.331	1.74348	0.554256	25.0858	0.000329183	0.0166237	73.0358	99.2406	78.0536	65.6587	232.327	108.741	303.432	PRELSG_1329700	40S ribosomal protein S25
TRINITY_GG_3927_c1_g2_i1	13.9497	-1.28606	1.22706	24.3298	0.000454104	0.0217253	21.1905	0.236302	54.4052	6.47746	1.98212	9.66432	11.3072	PRELSG_0015500	Plasmodium exported protein (PHIST) unknown function
TRINITY_GG_1420_c4_g2_i2	72.9726	-1.1042	0.718598	24.0323	0.000515155	0.0233227	89.4444	79.1961	131.512	117.337	16.153	29.3153	60.9256	PRELSG_0833200	cytoadherence linked asexual protein
TRINITY_GG_2231_c0_g1_i1	78.6045	1.52279	0.479486	23.9263	0.000538808	0.0233227	51.2234	74.7695	31.0518	68.8116	112.388	56.0682	155.467	PRELSG_1133600	60S ribosomal protein L19
TRINITY_GG_142_c4_g1_i1	37.1382	1.77863	0.598854	23.6579	0.000603574	0.0249386	22.1672	32.9266	19.298	13.3384	37.2268	43.7861	90.7016	PRELSG_0201600	conserved Plasmodium protein unknown function
TRINITY_GG_4336_c1_g1_i1	118.437	0.410212	0.475622	23.0619	0.000775995	0.0306687	119.255	94.2546	40.0931	70.5698	190.132	143.118	168.226		hypothetical protein
TRINITY_GG_701_c1_g1_i1	481.008	1.50412	0.504527	22.8028	0.000865282	0.0327725	324.528	377.654	239.641	316.947	645.885	418.798	1037.1	PRELSG_0600200	early transcribed membrane protein (eTRAMP)
TRINITY_GG_1979_c3_g1_i1	30.7519	2.15157	0.727651	22.6071	0.000939321	0.0341537	18.9527	21.464	16.9951	12.9226	44.546	11.4574	88.8406	PRELSG_1101600	U6 snRNA-associated Sm-like protein LSm7
TRINITY_GG_88_c7_g1_i1	36.0682	-0.0492696	0.579881	22.3742	0.00103557	0.0362052	35.3892	24.5557	21.6009	16.6731	63.2559	54.434	37.2018	PRELSG_0110200	26S proteasome regulatory subunit RPN10
TRINITY_GG_124_c0_g1_i1	32.085	0.686364	0.698043	21.4794	0.00150396	0.0506335	21.6031	18.4158	14.5513	15.906	68.1254	42.9601	43.1185	PRELSG_0115600	periodic tryptophan protein 2
TRINITY_GG_609_c5_g1_i1	452.266	1.70798	0.526124	21.1084	0.00175411	0.0569458	238.352	444.167	204.239	494.24	588.991	324.706	871.239	PRELSG_0511100	60S ribosomal protein L15
TRINITY_GG_4180_c0_g1_i1	381.348	1.84558	0.555286	20.9855	0.00184568	0.0578527	170.392	388.499	221.46	214.767	687.178	267.52	717.192	PRELSG_0002180	hypothetical protein
TRINITY_GG_1840_c4_g1_i1	117.606	0.886236	0.441543	20.7823	0.00200736	0.0587721	78.8625	99.2485	82.476	73.212	203.398	131.13	158.22	PRELSG_1012400	40S ribosomal protein S24
TRINITY_GG_1969_c0_g1_i1	33.883	0.984593	0.800396	20.7204	0.00205928	0.0587721	21.6887	18.5398	7.45912	11.9961	52.9635	52.3421	69.5723	PRELSG_1100600	acyl carrier protein mitochondrial
TRINITY_GG_3610_c2_g1_i2	23.9134	-0.23854	0.589757	20.709	0.00206898	0.0587721	23.9184	14.3947	57.6254	8.32036	19.1518	26.5398	21.0542	PRELSG_1447500	amino acid transporter
TRINITY_GG_1921_c0_g2_i1	53.248	-0.118082	0.518526	20.5737	0.0021877	0.0602611	53.8056	94.6838	33.8493	54.589	21.5587	64.3947	52.1138	PRELSG_1022000	purine nucleoside phosphorylase
TRINITY_GG_844_c4_g1_i1	19.2832	-0.536725	0.952675	20.3029	0.0024456	0.0653837	13.1838	21.3241	41.9865	38.8848	6.46977	6.18875	10.4895	PRELSG_0617700	ubiquitin-conjugating enzyme E2
TRINITY_GG_93_c0_g1_i1	24.1455	1.01968	0.645684	19.9477	0.00282936	0.0734824	14.7049	37.241	11.3443	49.2621	17.3542	10.1914	29.9081	PRELSG_0110700	ras-related protein Rab-18
TRINITY_GG_799_c0_g2_i1	54.152	-0.142251	0.602493	19.2006	0.00383789	0.0969066	42.3163	34.4764	37.0138	35.6049	79.8722	104.181	45.6469	PRELSG_0612300	merozoite TRAP-like protein (mTRAP)

## Sheet: Column_Explanation
# Column explanation of Table S3 and S4
Header name	Explanation
TranscriptID	GRW4 transcript ID
baseMean	Average normalized transcript expression levels across all samples
log2FoldChange	Log2 fold change
lfcSE	Log2 fold change Standard Error
stat	Wald statistic from Deseq2
pvalue	p-value
padj	p-value adjusted according to Benjamini & Hochberg FDR
mean_inter	Average normalized transcript expression levels for all samples during intermediate host infection
mean_peak	Average normalized transcript expression levels for all samples during peak host infection
mean_BirdID	Average normalized transcript expression levels for all samples belonging to that host individual
sgs1_match	Matching SGS1/DONANA05 gene
description	protein product description
